# Supplementary material for: Evolution of DNA packaging in gene transfer agents
Source: Virus Evol. 2021 Feb 19;7(1):veab015. doi: 10.1093/ve/veab015 (PMC7947584; doi:10.1093/ve/veab015)
Supplement: veab015_Supplementary_Data [file veab015_supplementary_data.zip]

Archive with 2 entries (2 files):
- Supplementary_Figures_S1_S2_Esterman_et_al.pdf
- Supplementary_Tables_S1_S4.xlsx
